# Supplementary material for: Polymorphisms Related to Iron Homeostasis Associate with Liver Disease in Chronic Hepatitis C
Source: Viruses. 2023 Aug 9;15(8):1710. doi: 10.3390/v15081710 (PMC10457817; doi:10.3390/v15081710)
Supplement: Supplementary file 1 [file viruses-15-01710-s001.zip]

Archive with 1 entries (1 files):
- viruses-2501162-supplementary.pdf
